# Supplementary material for: Nested miRNA Secondary Structure Is a Unique Determinant of miR159 Efficacy in Arabidopsis
Source: Front Plant Sci. 2022 Jun 2;13:905264. doi: 10.3389/fpls.2022.905264 (PMC9201385; doi:10.3389/fpls.2022.905264)
Supplement: Supplementary file 1 [file Table_1.XLSX]

## Sheet: S_1
	Table S1. List of primers used in this study
	Primer name	sequence(5'-3')
	NS.159a_F	GATAGATCTTGATCTGACGATGGAA
	NS.159a_R	GTGCATATGGCAGCAAAGATT
	ath-U6-F	GGGGACATCCGATAAAATTGG
	ath-U6-R	GGACCATTTCTCGATTTGTGC
	miR159a.1-3_F	GGTTTGGATTGAAGGGAGCTCTA
	miR159a.2-5_F	AGCTGCTAAGCTATGGATCCC
	miR159a.3_F	GGCGTAAAAAAGGATTTGGTTATA
	miR159a.2-3_F	GGATTGCATATCTCAGGAGCTTT
	miR159a.1-5_F	GAGCTCCTTAAAGTTCAAACA
	MYB33-F	TCGTCATCTCCTCCACACTCTG
	MYB33-R	CCTCGGATTTAGTTTGGGATAC
	MYB65-F	GATGATGGTTCCTGATAGCC
	MYB65-R	AGGCATCAACAGAGTCAAGG
	CP1-F	ACGCTCGATAAACATTTGGG
	CP1-R	CAAGCAAACAATCTTTCTTTGAA
	Cyclophilin-F	TGGACCAGGTGTACTTTCAATGG
	Cyclophilin-R	CCACTGTCTGCAATTACGACTTTG
